# Supplementary material for: Strong Antimicrobial and Healing Effects of Beta-Acids from Hops in Methicillin-Resistant Staphylococcus aureus-Infected External Wounds In Vivo
Source: Antibiotics (Basel). 2021 Jun 12;10(6):708. doi: 10.3390/antibiotics10060708 (PMC8231114; doi:10.3390/antibiotics10060708)
Supplement: Supplementary file 1 [file antibiotics-10-00708-s001.zip]

Archive with 1 entries (1 files):
- antibiotics-1241049-supplementary.pdf
